# Supplementary material for: Occupational Therapy Research in Schools: A Mapping Review
Source: Occup Ther Int. 2020 Aug 8;2020:5891978. doi: 10.1155/2020/5891978 (PMC7455833; doi:10.1155/2020/5891978)
Supplement: Supplementary materials — The supplementary material shows detailed dataset, its content is the list of articles that were included in the mapping review. Those marked with an asterisk are the ones that were cited on the text. [file 5891978.f1.zip]

Archive with 1 entries (1 files):
- 5891978.f1.pdf
